# Supplementary material for: Improving Structural Homogeneity, Hydraulic Permeability, and Mechanical Performance of Asymmetric Monophasic Cellulose Acetate/Silica Membranes: Spinodal Decomposition Mix
Source: Membranes (Basel). 2023 Mar 17;13(3):346. doi: 10.3390/membranes13030346 (PMC10059883; doi:10.3390/membranes13030346)
Supplement: Supplementary file 1 [file membranes-13-00346-s001.zip]

Archive with 1 entries (1 files):
- membranes-2197065-SI.pdf
